# Supplementary material for: Environmental contamination with carbapenem resistant Acinetobacter baumannii in healthcare settings in Fiji: a potential source of infection
Source: Front Cell Infect Microbiol. 2024 Sep 23;14:1429443. doi: 10.3389/fcimb.2024.1429443 (PMC11456574; doi:10.3389/fcimb.2024.1429443)
Supplement: Supplementary file 2 [file Table2.xlsx]

## Sheet: Table 1
Date of collection	Identification number	Hospital	Hospital setting	Site	Organism	ST	Clone	Carbapenemase gene
2021-09-26	FJ412_CW	CWMH	ICU	Emergency Trolley	A. baumannii	25		blaOXA-23
2021-09-26		CWMH	ICU	Drug Trolley	Acinetobacter spp
2021-09-26		CWMH	ICU	Unused Mattress	Acinetobacter spp
2021-09-26		CWMH	ICU	Bed Railings	Acinetobacter spp
2021-09-26	FJ414_CW	CWMH	ICU	Bed Linen	A. baumannii	25		blaOXA-23
2021-09-26		CWMH	ICU	Bedside Table, Patient’s Folder & pen	Acinetobacter spp
2021-09-26	FJ415_CW	CWMH	ICU	Infusion pump	A. baumannii	2	3	blaOXA-23, blaNDM-1
2021-09-26		CWMH	ICU	Cardiac Monitor	Acinetobacter spp
2021-09-26		CWMH	ICU	Ventilator	Acinetobacter spp
2021-09-26		CWMH	ICU	Sink	E. coli
2021-09-26	FJ413CW	CWMH	ICU	Emergency Trolley	A. baumannii	2	3	blaOXA-23, blaNDM-1
2021-09-26		CWMH	ICU	Aircon	Acinetobacter spp
2021-09-26		CWMH	ICU	Phone	E. coli
2021-09-26		CWMH	ICU	Workstation	A. baumannii
2021-09-26		CWMH	NICU	Ventilator	No growth
2021-09-26		CWMH	NICU	Vital Sign Monitor	No growth
2021-09-26		CWMH	NICU	IV/Infusion Pumps	Acinetobacter spp
2021-09-26		CWMH	NICU	Baby Warmer Knob (Handle)	No growth
2021-09-26		CWMH	MSW	Workstations	E. coli
2021-09-26		CWMH	Medical A	Sink hand basin	E. coli
2021-09-26		CWMH	NICU	Power point switch	No growth
2021-09-26		CWMH	NICU	Floor	No growth
2021-09-26		CWMH	NICU	Hudson musk – babies use	No growth
2021-09-26		CWMH	PICU	Ventilator	No growth
2021-09-26		CWMH	PICU	Infusion Pump	No growth
2021-09-26		CWMH	PICU	Mattress (unused)	No growth
2021-09-26		CWMH	PICU	Bed sheet	No growth
2021-09-26		CWMH	PICU	Vital Sign Monitor	No growth
2021-09-26		CWMH	PICU	Sink	E. coli
2021-09-26		CWMH	PICU	Staff Nurse Hands ( After hand washing)	No growth
2021-09-26		CWMH	PICU	Staff nurse’s disposable gown in use	No growth
2021-09-26		CWMH	PICU	Door Handle ( inside)	No growth
2021-09-26		CWMH	PICU	Phone Hand sets	No growth
2021-09-26		CWMH	MICU	Phone	No growth
2021-09-26		CWMH	MICU	Nursing Work statio/Book	No growth
2021-09-26		CWMH	MICU	Sink	Klebsiella
2021-09-26		CWMH	MICU	Used Mattress	Acinetobacter spp
2021-09-26		CWMH	MICU	Bed Railings	Acinetobacter spp
2021-09-26		CWMH	MICU	Bedside Table	No growth
2021-09-26		CWMH	MICU	Disposable gown in use (Staff nurse)	No growth
2021-09-26		CWMH	MICU	Drug Trolley	Acinetobacter spp
2021-09-26		CWMH	MICU	Door Handle	Acinetobacter spp
2021-09-26	FJ416_CW	CWMH	MICU	Floor ( between beds)	A. baumannii	25		blaOXA-23
2021-09-26		CWMH	Medical A	Drug Trolley	No growth
2021-09-26		CWMH	Medical A	Medicine Chart	No growth
2021-09-26		CWMH	Medical A	Bed Railings	No growth
2021-09-26		CWMH	Medical A	Bed Mattress	No growth
2021-09-26		CWMH	Medical A	Bed Linen	No growth
2021-09-26		CWMH	Medical A	Bedside Table	No growth
2021-09-26		CWMH	Medical A	Infusion Pump	No growth
2021-09-26		CWMH	Medical A	Vital signs monitor	No growth
2021-09-26		CWMH	Medical A	Sink	No growth
2021-09-26		CWMH	Medical A	Stethoscope	No growth
2021-09-26		CWMH	Medical A	Saline bottles	No growth
2021-09-26		CWMH	Medical A	Normal Saline	No growth
2021-09-26		CWMH	Surgical A	Lights	No growth
2021-09-26		CWMH	Surgical A	Unused Gloves	No growth
2021-09-26		CWMH	Surgical A	Door Handle	No growth
2021-09-26		CWMH	Surgical A	Drawer Handle	No growth
2021-09-26		CWMH	Surgical A	Work Station	No growth
2021-09-26		CWMH	Surgical A	Floor	No growth
2021-09-26		CWMH	Surgical A	Sink	E. coli
2021-09-26		CWMH	Surgical A	Computer	No growth
2021-09-26		CWMH	Surgical A	Saline Solution	No growth
2021-09-26		CWMH	Surgical A	Light switches	No growth
2022-12-01	F610CWE	CWMH	ICU	Workstation	A. baumannii	499		blaOXA-23
2022-12-01		CWMH	ICU	Suction tray	No growth
2022-12-01		CWMH	ICU	Yankee sucker	No growth
2022-12-01		CWMH	ICU	Suction catheter	No growth
2022-12-01	FJ611CWE	CWMH	ICU	ventilator tube	A. baumannii	499		blaOXA-23
2022-12-01		CWMH	ICU	Besite lamp	No growth
2022-12-01		CWMH	ICU	Bed railings	No growth
2022-12-01		CWMH	ICU	Ventilator tube	No growth
2022-12-01		CWMH	ICU	Vital Monitor	No growth
2022-12-01		CWMH	ICU	Bed line (currently used by SB)	No growth
2022-12-01		CWMH	ICU	ICU staff hands	No growth
2022-12-01		CWMH	ICU	Scan machine	No growth
2022-12-01		CWMH	ICU	Bed railings	No growth
2022-12-01		CWMH	ICU	Bed linen	No growth
2022-12-01		CWMH	ICU	Ambu bag	No growth
2022-12-01		CWMH	ICU	Sink	Klebsiella pneumonae
2022-12-01		CWMH	ICU	Bed matress	No growth
2022-12-01		CWMH	ICU	Suction trolley	No growth
2022-12-01		CWMH	ICU	Ventilator	No growth
2022-12-01		CWMH	ICU	Folder and bedsite table	No growth
2022-12-01		CWMH	ICU	Nursing station computer keyboard	No growth
2022-12-01		CWMH	ICU	Nursing station phone	No growth
2022-12-01		CWMH	ICU	Nusrsing station desktop and SB folder on nurse desk	No growth
2022-12-01		CWMH	ICU	Sesenieli bedsink	No growth
2022-12-01		CWMH	ICU	ICU drug trolley	No growth
2022-12-01		CWMH	ICU	Carescape expiratory soaking container	No growth
2022-12-01		CWMH	ICU	Washed tubing	Acinetobacter spp
2022-08-29		LTKH	ICU	Ambu bag	No growth
2022-08-29		LTKH	ICU	Water for injection	No growth
2022-08-29		LTKH	ICU	De-Fib monitor	No growth
2022-08-29		LTKH	ICU	Ventilator monitor	No growth
2022-08-29		LTKH	ICU	Infusion pump	No growth
2022-08-29		LTKH	ICU	Bed rail	A. baumannii
2022-08-29		LTKH	ICU	Tap	No growth
2022-08-29		LTKH	PICU	Blood transfusion carry bag	No growth
2022-08-29		LTKH	PICU	Rebreather mask reservoir	No growth
2022-08-29		LTKH	PICU	Computer keyboard	A. baumannii
2022-08-29		LTKH	PICU	Telephone	Acinetobacter spp
2022-08-29		LTKH	ICU	CPAP mask	No growth
2022-08-29		LTKH	ICU	General airway	No growth
2022-08-29		LTKH	Surgical A	Medication crusher	No growth
2022-08-29		LTKH	Surgical A	Telephone	A. baumannii
2022-08-29		LTKH	Surgical A	Laryngoscope blade	No growth
2022-08-29		LTKH	Surgical A	ECG leads	No growth
2022-08-29		LTKH	Medical A	Sterile stock room door handle	No growth
2022-08-29		LTKH	Medical A	Endoscopy keyboard	No growth
2022-08-29		LTKH	Medical A	Mouth of saline bottles	No growth
2022-08-29		LTKH	Medical A	Oxyviva	No growth
2022-08-29		LTKH	Medical A	Bathroom shower knob	No growth
2022-08-29		LTKH	Medical A	Tourniquet	No growth
2022-08-29	FJ615LTE	LTKH	Surgical B	Patients folder	A. baumannii	499		blaOXA-23
2022-08-29		LTKH	Surgical B	Physio arm chair	No growth
2022-08-29		LTKH	Surgical B	Bath basin	E. coli
2022-08-29		LTKH	Surgical B	Dry swab cannister	No growth
2022-08-29	FJ616LTE	LTKH	Surgical B	Curtain	A. baumannii	499		blaOXA-23
2022-08-29		LTKH	Medical B	Urine Jag	E. coli
2022-08-29		LTKH	Medical B	Bed pab	Acinetobacter spp
2022-08-29	FJ617LTE	LTKH	Medical B	Dressing trolley	A. baumannii	499		blaOXA-23
2022-08-29		LTKH	Medical B	Airvo tubing	No growth
2022-08-29		LTKH	ICU	Sink	E. coli
2022-08-29		LTKH	ICU	Bathing basin	E. coli
2022-08-29		LTKH	ICU	Bed pan	E.coli
2022-08-29		LTKH	Medical B	Infusion pump	A. baumannii
2022-08-29		LTKH	ICU	Ventilator not in use	No growth
2022-08-29		LTKH	MMW	Saline for drug	No growth
2022-08-29		LTKH	ICU	Bed pan	No growth
2022-08-29		LTKH	ICU	Basin	Klebsiella
2022-08-29		LTKH	ICU	Ventilator	A. baumannii
2022-08-29		LTKH	PICU	Sink	E. coli
2022-10-05		LBSH	Medical A	Drug trolley	No growth
2022-10-05		LBSH	Medical A	Phone	No growth
2022-10-05		LBSH	Medical A	Round trolley	No growth
2022-10-05		LBSH	Medical A	Nurse desk	A. baumannii
2022-10-05		LBSH	Medical A	Bedsite table	Acinetobacter spp
2022-10-05		LBSH	Medical A	Hand gel bottle	No growth
2022-10-05		LBSH	Medical A	Infusion pump	No growth
2022-10-05		LBSH	Medical A	Sink	Acinetobacter spps
2022-10-05		LBSH	Medical A	Oxygen pore	No growth
2022-10-05		LBSH	Medical A	Wheel chair	No growth
2022-10-05		LBSH	Medical B	Oxygen cylinder	No growth
2022-10-05		LBSH	Medical B	Infusion pump	No growth
2022-10-05		LBSH	Medical B	Drug trolley	Acinetobacter spp
2022-10-05		LBSH	Medical B	ECG machine	No growth
2022-10-05		LBSH	Medical B	Bedsite table	No growth
2022-10-05		LBSH	Medical B	Dinamap	No growth
2022-10-05		LBSH	Medical B	Nursing station desk	No growth
2022-10-05		LBSH	Medical B	Bed 4	No growth
2022-10-05		LBSH	Medical B	Hand basin	E. coli
2022-10-05		LBSH	ICU	Bedsite table	No growth
2022-10-05		LBSH	ICU	Ventilator	No growth
2022-10-05		LBSH	ICU	Sink	No growth
2022-10-05		LBSH	ICU	Infusion pump	No growth
2022-10-05		LBSH	ICU	Phone receiver	No growth
2022-10-05		LBSH	Surgical A	Cannulation trolley	No growth
2022-10-05		LBSH	Surgical A	Nursing station desk	No growth
2022-10-05		LBSH	Surgical A	Drug trolley	No growth
2022-10-05		LBSH	Surgical A	Bedsite table	No growth
2022-10-05		LBSH	Surgical A	Hand basin	P. aeruginosa
2022-10-05		LBSH	Surgical A	Acute cubicle	No growth
2022-10-05		LBSH	Surgical B	Bedsite table	No growth
2022-10-05		LBSH	Surgical B	Phone	Acinetobacter spps
2022-10-05		LBSH	Surgical B	Nurse desk	Acinetobacter spps
2022-10-05		LBSH	Surgical B	Round trolley	No growth
2022-10-05		LBSH	Surgical B	Computer keyboard	No growth
2022-10-05		LBSH	Surgical B	Cannulation trolley	No growth
2022-10-05		LBSH	Surgical B	Defibrillator	No growth
2022-10-05		LBSH	Surgical B	Sink	Pseudomonas spp
2022-10-05		LBSH	Surgical B	Emergency trolley	No growth
2022-10-05		LBSH	NICU	Door knob	No growth
2022-10-05		LBSH	NICU	Drug trolley	No growth
2022-10-05		LBSH	NICU	Door knob	No growth
2022-10-05		LBSH	NICU	Ventilator	No growth
2022-10-05		LBSH	NICU	Infusion pump	No growth
2021-09-26		CWMH	MICU	Door knob	Acinetobacter spp
2021-09-26		CWMH	ICU	Bedside Table	A. baumannii

## Sheet: Table 3
Case ID	Sequence type	Sample source	Ward	Hospital	Collection date	BioProject accession number
FJ8667	CRAb ST2	Blood culture	NICU	Colonial War Memorial Hospital	2016-12-13	PRJNA1007430
FJ8668	CRAb ST2	Blood culture	NICU	Colonial War Memorial Hospital	2017-02-13	PRJNA1007430
FJ8669	CRAb ST2	Blood culture	NICU	Colonial War Memorial Hospital	2017-02-16	PRJNA1007430
FJ8670	CRAb ST2	Cerebro spinal fluid	NICU	Colonial War Memorial Hospital	2017-02-16	PRJNA1007430
FJ8671	CRAb ST2	Blood culture	NICU	Colonial War Memorial Hospital	2017-02-24	PRJNA1007430
FJ8672	CRAb ST2	Cerebro spinal fluid	NICU	Colonial War Memorial Hospital	2017-02-13	PRJNA1007430
FJ8673	CRAb ST2	Cerebro spinal fluid	NICU	Colonial War Memorial Hospital	2017-02-24	PRJNA1007430
FJ8674	CRAb ST2	Blood culture	NICU	Colonial War Memorial Hospital	2017-02-26	PRJNA1007430
FJ8676	CRAb ST2	Blood culture	NICU	Colonial War Memorial Hospital	2017-05-29	PRJNA1007430
FJ8677	CRAb ST2	Cerebro spinal fluid	NICU	Colonial War Memorial Hospital	2017-05-29	PRJNA1007430
FJ8678	CRAb ST2	Blood culture	NICU	Colonial War Memorial Hospital	2017-06-02	PRJNA1007430
FJ8679	CRAb ST2	Blood culture	NICU	Colonial War Memorial Hospital	2017-06-12	PRJNA1007430
FJ8680	CRAb ST2	Blood culture	NICU	Colonial War Memorial Hospital	2017-06-13	PRJNA1007430
FJ8681	CRAb ST2	Blood culture	NICU	Colonial War Memorial Hospital	2017-06-13	PRJNA1007430
FJ56	CRAb ST2	Wound swab	Maternity	Colonial War Memorial Hospital	2019-06-06	PRJNA1001798
FJ46	CRAb ST2	Wound swab	Surgical 2	Colonial War Memorial Hospital	2019-05-15	PRJNA1001798
FJ15	CRAb ST2	Wound swab	Surgical 1	Colonial War Memorial Hospital	2019-03-15	PRJNA1001798
FJ13	CRAb ST2	Blood culture	Medical 1	Colonial War Memorial Hospital	3019-03-11	PRJNA1001798
FJ72	CRAb ST2	Sputum	Medical 3	Colonial War Memorial Hospital	2019-07-18	PRJNA1001798
FJ11	CRAb ST2	Wound swab	NICU	Colonial War Memorial Hospital	2019-03-04	PRJNA1001798
FJ19	CRAb ST2	Blood culture	Paeds	Colonial War Memorial Hospital	2019-03-27	PRJNA1001798
FJ50	CRAb ST2	Wound swab	Surgical 2	Colonial War Memorial Hospital	2019-05-20	PRJNA1001798
FJ09	CRAb ST2	Tips	ICU	Colonial War Memorial Hospital	2019-03-01	PRJNA1001798
FJ55	CRAb ST2	Sputum	Surgical 1	Colonial War Memorial Hospital	2019-06-04	PRJNA1001798
FJ75	CRAb ST2	Urine	Private	Colonial War Memorial Hospital	2019-08-01	PRJNA1001798
FJ66	CRAb ST2	Urine	Surgical 2	Colonial War Memorial Hospital	2019-07-08	PRJNA1001798
FJ76	CRAb ST2	Urine	Medical 2	Colonial War Memorial Hospital	2019-08-04	PRJNA1001798
FJ16	CRAb ST2	Urine	ICU	Colonial War Memorial Hospital	2019-03-11	PRJNA1001798
FJ17	CRAb ST2	Sputum	ICU	Colonial War Memorial Hospital	2019-03-18	PRJNA1001798
FJ25	CRAb ST2	Sputum	ICU	Colonial War Memorial Hospital	2019-04-02	PRJNA1001798
FJ70	CRAb ST2	Tips	ICU	Colonial War Memorial Hospital	2019-03-28	PRJNA1001798
FJ28	CRAb ST2	Tips	ICU	Colonial War Memorial Hospital	2019-04-01	PRJNA1001798
FJ41	CRAb ST2	Sputum	ICU	Colonial War Memorial Hospital	2019-04-25	PRJNA1001798
FJ20	CRAb ST2	Tips	ICU	Colonial War Memorial Hospital	2019-03-27	PRJNA1001798
FJ34	CRAb ST2	Sputum	ICU	Colonial War Memorial Hospital	2019-04-02	PRJNA1001798
FJ32	CRAb ST2	Tips	ICU	Colonial War Memorial Hospital	2019-04-13	PRJNA1001798
FJ36	CRAb ST2	Sputum	ICU	Colonial War Memorial Hospital	2019-04-22	PRJNA1001798
FJ35	CRAb ST2	Tips	ICU	Colonial War Memorial Hospital	2019-04-19	PRJNA1001798
FJ37	CRAb ST2	Sputum	ICU	Colonial War Memorial Hospital	2019-04-22	PRJNA1001798
FJ45	CRAb ST2	Sputum	ICU	Colonial War Memorial Hospital	2019-05-02	PRJNA1001798
FJ44	CRAb ST2	Sputum	ICU	Colonial War Memorial Hospital	2019-05-03	PRJNA1001798
FJ52	CRAb ST2	Blood culture	ICU	Colonial War Memorial Hospital	2019-05-28	PRJNA1001798
FJ65	CRAb ST2	Sputum	ICU	Colonial War Memorial Hospital	2019-07-11	PRJNA1001798
FJ59	CRAb ST2	Blood culture	ICU	Colonial War Memorial Hospital	2019-06-14	PRJNA1001798
FJ53	CRAb ST2	Sputum	ICU	Colonial War Memorial Hospital	2019-06-03	PRJNA1001798
FJ61	CRAb ST2	Tips	ICU	Colonial War Memorial Hospital	2019-06-20	PRJNA1001798
FJ71	CRAb ST2	Sputum	ICU	Colonial War Memorial Hospital	2019-07-18	PRJNA1001798
FJ62	CRAb ST2	Sputum	ICU	Colonial War Memorial Hospital	2019-08-06	PRJNA1001798
FJ73	CRAb ST2	Sputum	ICU	Colonial War Memorial Hospital	2019-07-29	PRJNA1001798
FJ78	CRAb ST2	Urine	ICU	Colonial War Memorial Hospital	2019-08-30	PRJNA1001798
FJ81	CRAb ST2	Sputum	ICU	Colonial War Memorial Hospital	2019-09-02	PRJNA1001798
FJ80	CRAb ST2	Sputum	ICU	Colonial War Memorial Hospital	2019-09-10	PRJNA1001798
FJ85	CRAb ST2	Sputum	ICU	Colonial War Memorial Hospital	2019-09-22	PRJNA1001798
FJ84	CRAb ST2	Tips	ICU	Colonial War Memorial Hospital	2019-09-20	PRJNA1001798
FJ82	CRAb ST2	Tips	ICU	Colonial War Memorial Hospital	2019-09-16	PRJNA1001798
FJ91	CRAb ST2	Blood culture	ICU	Colonial War Memorial Hospital	2019-10-07	PRJNA1001798
FJ90	CRAb ST2	Tips	ICU	Colonial War Memorial Hospital	2019-10-07	PRJNA1001798
FJ89	CRAb ST2	Tips	ICU	Colonial War Memorial Hospital	2019-10-06	PRJNA1001798
FJ93	CRAb ST2	Tips	ICU	Colonial War Memorial Hospital	2019-11-09	PRJNA1001798
FJ94	CRAb ST2	Tips	ICU	Colonial War Memorial Hospital	2019-11-30	PRJNA1001798
FJ97	CRAb ST2	Blood culture	ICU	Colonial War Memorial Hospital	2019-12-09	PRJNA1001798
FJ98	CRAb ST2	Urine	ICU	Colonial War Memorial Hospital	2019-12-11	PRJNA1001798
FJ54	CRAb ST2	Blood culture	Burns	Colonial War Memorial Hospital	2019-05-20	PRJNA1001798
FJ112 CW	CRAb ST2	Wound	Surgical	Colonial War Memorial Hospital	2020-08-27 19:09:59	PRJNA1096343
FJ582 LT	CRAb ST2	Sputum	Medical	Lautoka Hospital	2020-08-19	PRJNA1096343
FJ520 LT	CRAb ST2	IVC	NICU	Lautoka Hospital	2020-09-01	PRJNA1096343
FJ566 LT	CRAb ST2	IDUC Tip	Surgical	Lautoka Hospital	2020-06-18	PRJNA1096343
FJ506 LT	CRAb ST2	Blood	ICU	Lautoka Hospital	2020-08-03	PRJNA1096343
FJ499 LT	CRAb ST2	IVC	Surgical	Lautoka Hospital	2020-07-21	PRJNA1096343
FJ508 LT	CRAb ST2	IDUC Tip	Medical	Lautoka Hospital	2020-08-18	PRJNA1096343
FJ565 LT	CRAb ST2	IVC	NICU	Lautoka Hospital	2020-06-16	PRJNA1096343
FJ586 LT	CRAb ST2	Blood	Medical	Lautoka Hospital	2020-08-16	PRJNA1096343
FJ567 LT	CRAb ST2	Wound	Surgical	Lautoka Hospital	2021-06-22	PRJNA1096343
FJ519 LT	CRAb ST2	IVC	Surgical	Lautoka Hospital	2020-07-01	PRJNA1096343
FJ496 LT	CRAb ST2	IDUC Tip	ICU	Lautoka Hospital	2020-06-20	PRJNA1096343
FJ500 LT	CRAb ST2	IDUC Tip	Medical	Lautoka Hospital	2020-07-23	PRJNA1096343
FJ511 LT	CRAb ST2	Sputum	ICU	Lautoka Hospital	2020-08-20	PRJNA1096343
FJ510 LT	CRAb ST2	Blood	Medical	Lautoka Hospital	2020-08-19	PRJNA1096343
FJ497 LT	CRAb ST2	Sputum	ICU	Lautoka Hospital	2020-06-24	PRJNA1096343
FJ246 CW	CRAb ST2	IVC	NICU	Colonial War Memorial Hospital	2021-02-08 16:57:48	PRJNA1096343
FJ173 CW	CRAb ST2	Wound	Surgical	Colonial War Memorial Hospital	2020-11-13 10:42:24	PRJNA1096343
FJ234 CW	CRAb ST2	IVC	ICU	Colonial War Memorial Hospital	2021-01-30 09:53:19	PRJNA1096343
FJ228 CW	CRAb ST2	IDUC Tip	ICU	Colonial War Memorial Hospital	2021-01-05 18:07:55	PRJNA1096343
FJ374 CW	CRAb ST2	Urine	Medical	Colonial War Memorial Hospital	2021-02-03 11:25:14	PRJNA1096343
FJ322 CW	CRAb ST2	Sputum	ICU	Colonial War Memorial Hospital	2021-04-18	PRJNA1096343
FJ233 CW	CRAb ST2	Sputum	Outpatient	Colonial War Memorial Hospital	2021-01-27 11:50:45	PRJNA1096343
FJ252 CW	CRAb ST2	IVC	ICU	Colonial War Memorial Hospital	2021-04-09	PRJNA1096343
FJ249 CW	CRAb ST2	Sputum	ICU	Colonial War Memorial Hospital	2021-02-09 16:51:58	PRJNA1096343
FJ153_CW	CRAb ST2	Wound	MICU	Colonial War Memorial Hospital	2020-10-15 23:26:09	PRJNA1096343
FJ436_LB	CRAb ST2	Blood	Medical	Labasa Hospital	2020-01-27	PRJNA1096343
FJ425_LB	CRAb ST2	Urine	Medical	Labasa Hospital	2020-02-11	PRJNA1096343
FJ57_CW	CRAb ST2	IDUC Tip	ICU	Colonial War Memorial Hospital	2020-04-30 13:40:34	PRJNA1096343
FJ190W_CW	CRAb ST2	Wound	MICU	Colonial War Memorial Hospital	2020-11-22 19:10:57	PRJNA1096343
FJ175_CW	CRAb ST2	Wound	MICU	Colonial War Memorial Hospital	2020-11-12 12:51:52	PRJNA1096343
FJ79_CW	CRAb ST2	IVC	Maternity	Colonial War Memorial Hospital	2020-06-04 15:03:20	PRJNA1096343
FJ435_LB	CRAb ST2	IDUC Tip	ICU	Labasa Hospital	2020-04-23	PRJNA1096343
FJ588_LB	CRAb ST2	IVC	ICU	Labasa Hospital	2021-03-16	PRJNA1096343
FJ78_CW	CRAb ST2	Urine	Medical	Colonial War Memorial Hospital	2020-06-02 08:04:13	PRJNA1096343
FJ94_CW	CRAb ST2	IVC	ICU	Colonial War Memorial Hospital	2020-06-30 08:41:31	PRJNA1096343
FJ422_LB	CRAb ST2	IVC	Medical	Labasa Hospital	2020-01-06	PRJNA1096343
FJ169_CW	CRAb ST2	Sputum	Medical	Colonial War Memorial Hospital	2020-11-05 14:44:48	PRJNA1096343
FJ481_LB	CRAb ST2	Sputum	Medical	Labasa Hospital	2021-06-28	PRJNA1096343
FJ429_LB	CRAb ST2	Wound	Surgical	Labasa Hospital	2020-03-16	PRJNA1096343
FJ483_LB	CRAb ST2	IDUC Tip	ICU	Labasa Hospital	2021-07-19	PRJNA1096343
FJ428_LB	CRAb ST2	Wound	Surgical	Labasa Hospital	2020-03-12	PRJNA1096343
FJ437_LB	CRAb ST2	IDUC Tip	ICU	Labasa Hospital	2020-04-27	PRJNA1096343
FJ2_CW	CRAb ST2	Sputum	Medical	Colonial War Memorial Hospital	2020-02-23	PRJNA1096343
FJ505_LT	CRAb ST2	Wound	Medical	Lautoka Hospital	2020-08-06	PRJNA1096343
FJ503_LT	CRAb ST2	IDUC Tip	Medical	Lautoka Hospital	2020-08-05	PRJNA1096343
FJ550_LT	CRAb ST2	Wound	Medical	Lautoka Hospital	2021-04-20	PRJNA1096343
FJ468_LB	CRAb ST2	Blood	Medical	Labasa Hospital	2021-03-22	PRJNA1096343
FJ478_LB	CRAb ST2	Blood	Paediatrics	Labasa Hospital	2021-05-06	PRJNA1096343
FJ459_LB	CRAb ST2	Blood	Paediatrics	Labasa Hospital	2020-12-27	PRJNA1096343
FJ458_LB	CRAb ST2	Wound	Paediatrics	Labasa Hospital	2020-12-27	PRJNA1096343
FJ104_CW	CRAb ST2 *	Urine	Maternity	Colonial War Memorial Hospital	2020-08-21 21:52:16	PRJNA1096343
FJ91 CW	CRAb ST2 *	Wound	MICU	Colonial War Memorial Hospital	2020-06-17 13:15:29	PRJNA1096343
FJ68 CW	CRAb ST2 *	Wound	MICU	Colonial War Memorial Hospital	2020-05-19 18:17:59	PRJNA1096343
FJ7 CW	CRAb ST2 *	Wound	Medical	Colonial War Memorial Hospital	2020-01-18 22:15:17	PRJNA1096343
FJ382 CW	CRAb ST2 *	IDUC Tip	ICU	Colonial War Memorial Hospital	2021-01-31 11:31:46	PRJNA1096343
FJ220 CW	CRAb ST2 *	Urine	Medical	Colonial War Memorial Hospital	2021-02-08 16:16:36	PRJNA1096343
FJ265 CW	CRAb ST2 *	IDUC Tip	ICU	Colonial War Memorial Hospital	2021-03-02 15:39:47	PRJNA1096343
FJ383 CW	CRAb ST2 *	Sputum	ICU	Colonial War Memorial Hospital	2021-08-15 15:04:24	PRJNA1096343
FJ204 CW	CRAb ST2 *	Wound	Surgical	Colonial War Memorial Hospital	2021-08-13 14:43:24	PRJNA1096343
FJ399 CW	CRAb ST2 *	IDUC Tip	ICU	Colonial War Memorial Hospital	2021-09-24 05:44:11	PRJNA1096343
FJ420 CW	CRAb ST2 *	Wound	Outer centre	Colonial War Memorial Hospital	2021-04-08	PRJNA1096343
FJ203 CW	CRAb ST2 *	Urine	Medical	Colonial War Memorial Hospital	2021-09-03 15:34:13	PRJNA1096343
FJ327 CW	CRAb ST2 *	Wound	Surgical	Colonial War Memorial Hospital	2021-02-09 12:06:19	PRJNA1096343
FJ373 CW	CRAb ST2 *	IDUC Tip	ICU	Colonial War Memorial Hospital	2021-01-27 23:47:00	PRJNA1096343
FJ198W CW	CRAb ST2 *	Wound	MICU	Colonial War Memorial Hospital	2020-11-27 08:45:15	PRJNA1096343
FJ394 CW	CRAb ST2 *	Wound	Surgical	Colonial War Memorial Hospital	2020-12-29 08:45:37	PRJNA1096343
FJ380 CW	CRAb ST2 *	Urine	MICU	Colonial War Memorial Hospital	2021-01-07 14:48:32	PRJNA1096343
FJ357 CW	CRAb ST2 *	IVC	Medical	Colonial War Memorial Hospital	2021-02-03 14:37:34	PRJNA1096343
FJ247 CW	CRAb ST2 *	ETT	NICU	Colonial War Memorial Hospital	2021-02-08 17:10:12	PRJNA1096343
FJ328 CW	CRAb ST2 *	Urine	MICU	Colonial War Memorial Hospital	2021-02-15 21:53:36	PRJNA1096343
FJ231 CW	CRAb ST2 *	Wound	MICU	Colonial War Memorial Hospital	2021-01-29 21:03:03	PRJNA1096343
FJ331 CW	CRAb ST2 *	Wound	Medical	Colonial War Memorial Hospital	2021-04-05 12:09:27	PRJNA1096343
FJ405 CW	CRAb ST2 *	IVC	PICU	Colonial War Memorial Hospital	2021-03-31 22:07:40	PRJNA1096343
FJ182 CW	CRAb ST2 *	Wound	Surgical	Colonial War Memorial Hospital	2020-11-17 10:09:30	PRJNA1096343
FJ29 CW	CRAb ST2 *	IDUC Tip	ICU	Colonial War Memorial Hospital	2020-02-09 21:20:48	PRJNA1096343
FJ256 CW	CRAb ST2 *	Urine	MICU	Colonial War Memorial Hospital	2021-04-21	PRJNA1096343
FJ13 CW	CRAb ST2 *	Sputum	ICU	Colonial War Memorial Hospital	2020-01-30 17:46:50	PRJNA1096343
FJ154 CW	CRAb ST2 *	IVC	ICU	Colonial War Memorial Hospital	2020-10-16 05:45:54	PRJNA1096343
FJ137 CW	CRAb ST2 *	Wound	Outpatient	Colonial War Memorial Hospital	2020-09-16 14:37:10	PRJNA1096343
FJ172 CW	CRAb ST2 *	IVC	ICU	Colonial War Memorial Hospital	2020-11-09 12:39:43	PRJNA1096343
FJ132 CW	CRAb ST2 *	Sputum	ICU	Colonial War Memorial Hospital	2020-09-15 18:05:41	PRJNA1096343
FJ37 CW	CRAb ST2 *	Sputum	Medical	Colonial War Memorial Hospital	2020-03-02 14:04:02	PRJNA1096343
FJ5 CW	CRAb ST2 *	IVC	ICU	Colonial War Memorial Hospital	2020-01-15 05:34:22	PRJNA1096343
FJ34 CW	CRAb ST2 *	Urine	Maternity	Colonial War Memorial Hospital	2020-02-20 11:22:14	PRJNA1096343
FJ49 CW	CRAb ST2 *	IVC	ICU	Colonial War Memorial Hospital	2020-04-25 09:05:05	PRJNA1096343
FJ80 CW	CRAb ST2 *	Wound	Surgical	Colonial War Memorial Hospital	2020-06-04 08:19:14	PRJNA1096343
FJ77 CW	CRAb ST2 *	IVC	ICU	Colonial War Memorial Hospital	2020-05-25 19:36:05	PRJNA1096343
FJ67 CW	CRAb ST2 *	Wound	MICU	Colonial War Memorial Hospital	2020-05-15 13:52:11	PRJNA1096343
FJ6 CW	CRAb ST2 *	IDUC Tip	Maternity	Colonial War Memorial Hospital	2020-01-16 11:35:55	PRJNA1096343
FJ90 CW	CRAb ST2 *	Wound	Outer centre	Colonial War Memorial Hospital	2020-11-28	PRJNA1096343
FJ48 CW	CRAb ST2 *	IVC	Surgical	Colonial War Memorial Hospital	2020-04-21 17:34:23	PRJNA1096343
FJ65 CW	CRAb ST2 *	Urine	MICU	Colonial War Memorial Hospital	2020-05-17	PRJNA1096343
FJ141 CW	CRAb ST2 *	Urine	MICU	Colonial War Memorial Hospital	2020-09-22 14:37:47	PRJNA1096343
FJ489_LB	CRAb ST2 *	ETT	ICU	Labasa Hospital	2021-08-23	PRJNA1096343
FJ490_LB	CRAb ST2 *	Urine	Outer centre	Labasa Hospital	2021-08-26	PRJNA1096343
FJ479_LB	CRAb ST2 *	Chest drain	ICU	Labasa Hospital	2021-06-15	PRJNA1096343
FJ445_LB	CRAb ST2 *	Sputum	Surgical	Labasa Hospital	2020-06-18	PRJNA1096343
FJ448_LB	CRAb ST2 *	Wound	Surgical	Labasa Hospital	2020-08-29	PRJNA1096343
FJ482_LB	CRAb ST2*	IVC	Surgical	Labasa Hospital	2021-07-12	PRJNA1096343
FJ452_LB	CRAb ST2 *	Wound	Surgical	Labasa Hospital	2020-10-06	PRJNA1096343
FJ464_LB	CRAb ST2*	IVC	ICU	Labasa Hospital	2021-03-01	PRJNA1096343
FJ440_LB	CRAb ST2 *	Wound	Maternity	Labasa Hospital	2020-05-09	PRJNA1096343
FJ495_LT	CRAb ST2 *	Wound	Outer centre	Labasa Hospital	2020-06-18	PRJNA1096343
FJ551_LT	CRAb ST2 *	Wound	Surgical	Labasa Hospital	2021-04-20	PRJNA1096343
FJ559_LT	CRAb ST2 *	Wound	Medical	Labasa Hospital	2021-04-10	PRJNA1096343
	* CRAb ST2 clone 3
	ICU, Adult intensive care unit
	NICU, neonatal intensive care unit
	MICU, maternity intensive care unit
	PICU, Paediatric intensive care unit
	IVC - intravacular catheter
	IDUC - indwelling urinary catheter tips

## Sheet: Table 4
Case ID	Sequence type	Sample source	Ward	Hospital	Collection date	BioProject accession number
FJ03	CRAb ST25	Tips	ICU	Colonial War Memorial Hospital	2019-01-12	PRJNA1001798
FJ08	CRAb ST25	Sputum	ICU	Colonial War Memorial Hospital	2019-01-10	PRJNA1001798
FJ14	CRAb ST25	Urine	ICU	Colonial War Memorial Hospital	2019-03-11	PRJNA1001798
FJ142 CW	CRAb ST25	Sputum	ICU	Colonial War Memorial Hospital	2020-09-24	PRJNA1096343
FJ33 CW	CRAb ST25	IVC	Medical	Colonial War Memorial Hospital	2020-02-14	PRJNA1096343
FJ145 CW	CRAb ST25	Wound	Medical	Colonial War Memorial Hospital	2020-09-30	PRJNA1096343
FJ84 CW	CRAb ST25	IDUC Tip	ICU	Colonial War Memorial Hospital	2020-06-10	PRJNA1096343
FJ462 LB	CRAb ST25	IDUC Tip	ICU	Labasa Hospital	2020-02-19	PRJNA1096343
FJ44 CW	CRAb ST25	Urine	MICU	Colonial War Memorial Hospital	2020-04-15	PRJNA1096343
FJ24 CW	CRAb ST25	IDUC Tip	ICU	Colonial War Memorial Hospital	2020-02-07	PRJNA1096343
FJ69 CW	CRAb ST25	Sputum	NICU	Colonial War Memorial Hospital	2020-05-22	PRJNA1096343
FJ354 CW	CRAb ST25	Wound	Paediatrics	Colonial War Memorial Hospital	2020-04-04	PRJNA1096343
FJ87 CW	CRAb ST25	Urine	Outpatient	Colonial War Memorial Hospital	2020-06-12	PRJNA1096343
FJ439 LB	CRAb ST25	Urine	Maternity	Labasa Hospital	2020-05-01	PRJNA1096343
FJ276 CW	CRAb ST25	Sputum	ICU	Colonial War Memorial Hospital	2021-05-25	PRJNA1096343
		ICU - Adult intensive care unit
		NICU, neonatal intensive care unit
		MICU - maternity intensive care unit
		PICU - Paediatric intensive care unit
		IVC - intravacular catheter
		IDUC - indwelling urinary catheter tips

## Sheet: Table 5
Case ID	Sequence type	Sample source	Ward	Hospital	Collection date	BioProject accession number
FJ201 CW	CRAb ST499	Blood	ICU	Colonial War Memorial Hospital	2021-05-15	PRJNA1096343
FJ259 CW	CRAb ST499	IVC	Surgical	Colonial War Memorial Hospital	2021-05-31	PRJNA1096343
FJ375 CW	CRAb ST499	Blood	ICU	Colonial War Memorial Hospital	2021-04-29	PRJNA1096343
FJ401 CW	CRAb ST499	IDUC Tip	MICU	Colonial War Memorial Hospital	2021-05-22	PRJNA1096343
FJ213 CW	CRAb ST499	Blood	Surgical	Colonial War Memorial Hospital	2021-01-25	PRJNA1096343
FJ275_CW	CRAb ST499	IVC	ICU	Colonial War Memorial Hospital	2020-12-01	PRJNA1096343
FJ372 CW	CRAb ST499	Sputum	ICU	Colonial War Memorial Hospital	2020-12-11	PRJNA1096343
FJ217 CW	CRAb ST499	Wound	MICU	Colonial War Memorial Hospital	2021-01-29	PRJNA1096343
FJ409 CW	CRAb ST499	IVC	PICU	Colonial War Memorial Hospital	2021-04-06	PRJNA1096343
FJ371 CW	CRAb ST499	IDUC Tip	Surgical	Colonial War Memorial Hospital	2021-09-23	PRJNA1096343
		ICU - Adult intensive care unit
		MICU - maternity intensive care unit
		PICU - Paediatric intensive care unit
		IVC - intravacular catheter
		IDUC - indwelling urinary catheter tips
